# Supplementary material for: A transdisciplinary and community-driven database to unravel subduction zone initiation
Source: Nat Commun. 2020 Jul 27;11:3750. doi: 10.1038/s41467-020-17522-9 (PMC7385650; doi:10.1038/s41467-020-17522-9)
Supplement: Supplementary file 3 — Supplementary Data 1 [file 41467_2020_17522_MOESM3_ESM.xlsx]

## Sheet: Aleutian
Boundary Analysis
Settings
Event file	Aleutian.xy			Aleutian.xy
Time	At subduction zone initiation time (55 Ma)			Immediately before subduction initiation time (56 Ma)
Node spacing	0.1°			0.1°
GCD threshold	2.25° (250 km)	4.5° (500 km)	9.0° (1000 km)	2.25° (250 km)	4.5° (500 km)	9.0° (1000 km)
Results
Initiated S.Z. (ISZ) length	4136 km	4136 km	4136 km	4136 km	4136 km	4136 km
Within GCD (defined above):
Other S.Z. lengths	567 km	1089 km	2134 km	2123 km	3947 km	5960 km
% of ISZ length	13.7%	26.3%	51.6%	51.3%	95.4%	144.1%
Ridge and Transform lengths	833 km	1634 km	3391 km	511 km	1178 km	3057 km
% of ISZ length	20.2%	39.5%	82.0%	12.4%	28.5%	73.9%
Age-grid Analysis
Settings
Event file	Aleutian.xy
Time	55 Ma
Subducting plate IDs	901, 918
Reference mesh resolution	256 x 256
Age-grid GCD threshold	0.5°
Age-grid resolution	0.5°	0.2°
Results
Number of samples	136	834
Within age-grid GCD (defined above) on subducting plate:
Minimum age	16.5 Ma	16.1 Ma
Maximum age	53.0 Ma	53.0 Ma
Average age	31.9 Ma	31.7 Ma

## Sheet: Lesser-Antilles
Boundary Analysis
Settings
Event file	Lesser-Antilles.xy			Lesser-Antilles.xy
Time	At subduction zone initiation time (53 Ma)			Immediately before subduction initiation time (54 Ma)
Node spacing	0.1°			0.1°
GCD threshold	2.25° (250 km)	4.5° (500 km)	9.0° (1000 km)	2.25° (250 km)	4.5° (500 km)	9.0° (1000 km)
Results
Initiated S.Z. (ISZ) length	1423 km	1423 km	1423 km	1423 km	1423 km	1423 km
Within GCD (defined above):
Other S.Z. lengths	289 km	544 km	1100 km	1167 km	1767 km	2323 km
% of ISZ length	20.3%	38.3%	77.3%	82.0%	124.2%	163.3%
Ridge and Transform lengths	533 km	1045 km	2624 km	389 km	789 km	2357 km
% of ISZ length	37.5%	73.4%	184.4%	27.3%	55.5%	165.6%
Age-grid Analysis
Settings
Event file	Lesser-Antilles.xy
Time	53 Ma
Subducting plate IDs	101, 201
Reference mesh resolution	256 x 256
Age-grid GCD threshold	0.5°
Age-grid resolution	0.5°	0.2°
Results
Number of samples	23	138
Within age-grid GCD (defined above) on subducting plate:
Minimum age	30.1 Ma	29.9 Ma
Maximum age	86.3 Ma	86.7 Ma
Average age	48.6 Ma	49.0 Ma

## Sheet: Halmahera
Boundary Analysis
Settings
Event file	Halmahera.xy			Halmahera.xy
Time	At subduction zone initiation time (14 Ma)			Immediately before subduction initiation time (15 Ma)
Node spacing	0.1°			0.1°
GCD threshold	2.25° (250 km)	4.5° (500 km)	9.0° (1000 km)	2.25° (250 km)	4.5° (500 km)	9.0° (1000 km)
Results
Initiated S.Z. (ISZ) length	722 km	722 km	722 km	722 km	722 km	722 km
Within GCD (defined above):
Other S.Z. lengths	455 km	989 km	2568 km	911 km	1556 km	3157 km
% of ISZ length	63.1%	136.9%	355.4%	126.2%	215.4%	436.9%
Ridge and Transform lengths	478 km	934 km	1612 km	422 km	833 km	1545 km
% of ISZ length	66.2%	129.2%	223.1%	58.5%	115.4%	213.8%
Age-grid Analysis
Settings
Event file	Halmahera.xy
Time	14 Ma
Subducting plate IDs	801
Reference mesh resolution	256 x 256
Age-grid GCD threshold	0.5°
Age-grid resolution	0.5°	0.2°
Results
Number of samples	4	36
Within age-grid GCD (defined above) on subducting plate:
Minimum age	102.1 Ma	98.9 Ma
Maximum age	121.5 Ma	132.8 Ma
Average age	112.9 Ma	117.4 Ma

## Sheet: Izu-Bonin
Boundary Analysis
Settings
Event file	Izu-Bonin.xy			Izu-Bonin.xy
Time	At subduction zone initiation time (52 Ma)			Immediately before subduction initiation time (53 Ma)
Node spacing	0.1°			0.1°
GCD threshold	2.25° (250 km)	4.5° (500 km)	9.0° (1000 km)	2.25° (250 km)	4.5° (500 km)	9.0° (1000 km)
Results
Initiated S.Z. (ISZ) length	5092 km	5092 km	5092 km	5092 km	5092 km	5092 km
Within GCD (defined above):
Other S.Z. lengths	856 km	1723 km	3569 km	4748 km	5882 km	7928 km
% of ISZ length	16.8%	33.8%	70.1%	93.2%	115.5%	155.7%
Ridge and Transform lengths	0 km	0 km	2613 km	0 km	0 km	2335 km
% of ISZ length	0	0	51.3%	0	0	45.9%
Age-grid Analysis
Settings
Event file	Izu-Bonin.xy
Time	52 Ma
Subducting plate IDs	901
Reference mesh resolution	256 x 256
Age-grid GCD threshold	0.5°
Age-grid resolution	0.5°	0.2°
Results
Number of samples	89	572
Within age-grid GCD (defined above) on subducting plate:
Minimum age	4.1 Ma	4.0 Ma
Maximum age	91.6 Ma	91.6 Ma
Average age	40.8 Ma	40.7 Ma

## Sheet: New-Hebrides-New-Britain
Boundary Analysis
Settings
Event file	New-Hebrides-New-Britain.xy			New-Hebrides-New-Britain.xy
Time	At subduction zone initiation time (12 Ma)			Immediately before subduction initiation time (13 Ma)
Node spacing	0.1°			0.1°
GCD threshold	2.25° (250 km)	4.5° (500 km)	9.0° (1000 km)	2.25° (250 km)	4.5° (500 km)	9.0° (1000 km)
Results
Initiated S.Z. (ISZ) length	3080 km	3080 km	3080 km	3080 km	3080 km	3080 km
Within GCD (defined above):
Other S.Z. lengths	355 km	1022 km	2935 km	2057 km	3302 km	4659 km
% of ISZ length	11.6%	33.2%	95.3%	66.8%	107.2%	151.3%
Ridge and Transform lengths	1089 km	1923 km	3091 km	0 km	1356 km	3280 km
% of ISZ length	35.4%	62.5%	100.4%	0	44.0%	106.5%
Age-grid Analysis
Settings
Event file	New-Hebrides-New-Britain.xy
Time	12 Ma
Subducting plate IDs	801, 849
Reference mesh resolution	256 x 256
Age-grid GCD threshold	0.5°
Age-grid resolution	0.5°	0.2°
Results
Number of samples	46	299
Within age-grid GCD (defined above) on subducting plate:
Minimum age	23.9 Ma	20.9 Ma
Maximum age	91.9 Ma	98.1 Ma
Average age	63.3 Ma	62.5 Ma

## Sheet: Philippine
Boundary Analysis
Settings
Event file	Philippine.xy			Philippine.xy
Time	At subduction zone initiation time (14 Ma)			Immediately before subduction initiation time (15 Ma)
Node spacing	0.1°			0.1°
GCD threshold	2.25° (250 km)	4.5° (500 km)	9.0° (1000 km)	2.25° (250 km)	4.5° (500 km)	9.0° (1000 km)
Results
Initiated S.Z. (ISZ) length	1868 km	1868 km	1868 km	1868 km	1868 km	1868 km
Within GCD (defined above):
Other S.Z. lengths	822 km	1767 km	3424 km	544 km	2468 km	6115 km
% of ISZ length	44.0%	94.6%	183.3%	29.2%	132.1%	327.4%
Ridge and Transform lengths	0 km	500 km	3680 km	0 km	0 km	2690 km
% of ISZ length	0	26.8%	197.0%	0	0	1.44
Age-grid Analysis
Settings
Event file	Philippine.xy
Time	14 Ma
Subducting plate IDs	608
Reference mesh resolution	256 x 256
Age-grid GCD threshold	0.5°
Age-grid resolution	0.5°	0.2°
Results
Number of samples	30	178
Within age-grid GCD (defined above) on subducting plate:
Minimum age	46 Ma	45.3 Ma
Maximum age	74.6 Ma	74.8 Ma
Average age	66.2 Ma	66.2 Ma

## Sheet: South Sandwich
Boundary Analysis
Settings
Event file	South-Sandwich.xy			South-Sandwich.xy
Time	At subduction zone initiation time (30 Ma)			Immediately before subduction initiation time (31 Ma)
Node spacing	0.1°			0.1°
GCD threshold	2.25° (250 km)	4.5° (500 km)	9.0° (1000 km)	2.25° (250 km)	4.5° (500 km)	9.0° (1000 km)
Results
Initiated S.Z. (ISZ) length	1590 km	1590 km	1590 km	1590 km	1590 km	1590 km
Within GCD (defined above):
Other S.Z. lengths	22 km	22 km	822 km	678 km	678 km	1467 km
% of ISZ length	1.4%	1.4%	51.7%	42.7%	42.7%	92.3 %
Ridge and Transform lengths	1134 km	2412 km	5493 km	1167 km	2724 km	5137 km
% of ISZ length	71.3%	151.7%	345.5%	73.4%	171.3%	323.1%
Age-grid Analysis
Settings
Event file	South-Sandwich.xy
Time	30 Ma
Subducting plate IDs	201
Reference mesh resolution	256 x 256
Age-grid GCD threshold	0.5°
Age-grid resolution	0.5°	0.2°
Results
Number of samples	52	319
Within age-grid GCD (defined above) on subducting plate:
Minimum age	1.6 Ma	1.6 Ma
Maximum age	132.9 Ma	113.6 Ma
Average age	61.9 Ma	61.2 Ma

## Sheet: Sunda-Java
Boundary Analysis
Settings
Event file	Sunda-Java.xy			Sunda-Java.xy
Time	At subduction zone initiation time (65 Ma)			Immediately before subduction initiation time (66 Ma)
Node spacing	0.1°			0.1°
GCD threshold	2.25° (250 km)	4.5° (500 km)	9.0° (1000 km)	2.25° (250 km)	4.5° (500 km)	9.0° (1000 km)
Results
Initiated S.Z. (ISZ) length	2846	2846	2846	2846	2846	2846
Within GCD (defined above):
Other S.Z. lengths	322 km	1011 km	4003 km	3112 km	3802 km	6693 km
% of ISZ length	11.3%	35.5%	140.6%	109.3%	133.6%	235.2%
Ridge and Transform lengths	567 km	833 km	2479 km	500 km	767 km	2268 km
% of ISZ length	19.9%	29.3%	87.1%	17.6%	26.9%	79.7%
Age-grid Analysis
Settings
Event file	Sunda-Java.xy
Time	65 Ma
Subducting plate IDs	501
Reference mesh resolution	256 x 256
Age-grid GCD threshold	0.5°
Age-grid resolution	0.5°	0.2°
Results
Number of samples	42	102
Within age-grid GCD (defined above) on subducting plate:
Minimum age	11.6 Ma	11.5 Ma
Maximum age	76.7 Ma	76.7 Ma
Average age	46.2 Ma	44.8 Ma

## Sheet: Tonga-Kermadec
Boundary Analysis
Settings
Event file	Tonga-Kermadec.xy			Tonga-Kermadec.xy
Time	At subduction zone initiation time (44 Ma)			Immediately before subduction initiation time (45 Ma)
Node spacing	0.1°			0.1°
GCD threshold	2.25° (250 km)	4.5° (500 km)	9.0° (1000 km)	2.25° (250 km)	4.5° (500 km)	9.0° (1000 km)
Results
Initiated S.Z. (ISZ) length	1990 km	1990 km	1990 km	1990 km	1990 km	1990 km
Within GCD (defined above):
Other S.Z. lengths	300 km	967 km	2235 km	678 km	2346 km	4814 km
% of ISZ length	15.1%	48.6%	112.3%	34.1%	117.9%	241.9%
Ridge and Transform lengths	633 km	1412 km	4425 km	0 km	0 km	1501
% of ISZ length	31.8%	70.9%	222.3%	0	0	75.4%
Age-grid Analysis
Settings
Event file	Tonga-Kermadec.xy
Time	44 Ma
Subducting plate IDs	901
Reference mesh resolution	256 x 256
Age-grid GCD threshold	0.5°
Age-grid resolution	0.5°	0.2°
Results
Number of samples	36	237
Within age-grid GCD (defined above) on subducting plate:
Minimum age	39.6 Ma	38.1 Ma
Maximum age	73.1 Ma	73.2 Ma
Average age	54.6 Ma	54.4 Ma

## Sheet: Analysis
Comparisons between subducting plate age and SZI parameters
Subducting plate age (SPA) vs. Age of SZI
Event	Age of SZI (Ma)	Minimum SPA (Ma)	Maximum SPA (Ma)	Mean SPA (Ma)
Aleutian	5	16.1	53	31.7
New-Hebrides-New-Britain	13	20.9	98.1	62.5
Halmahera	15	98.9	132.8	117.4
Philippine	15	45.3	74.8	66.2
South Sandwich	31	1.6	113.6	61.2
Tonga-Kermadec	45	38.1	73.2	54.4
Izu-Bonin	53	4	91.6	40.7
Lesser Antilles	54	29.9	86.7	49
Sunda-Java	65	11.5	76.7	44.8
Subducting plate age (SPA) vs. SZI trench length
Event	Trench length (km)	Minimum SPA (Ma)	Maximum SPA (Ma)	Mean SPA (Ma)
Halmahera	722	98.9	132.8	117.4
Lesser Antilles	1423	29.9	86.7	49
South Sandwich	1590	1.6	113.6	61.2
Philippine	1868	45.3	74.8	66.2
Tonga-Kermadec	1990	38.1	73.2	54.4
Sunda-Java	2846	11.5	76.7	44.8
New-Hebrides-New-Britain	3080	20.9	98.1	62.5
Aleutian	4136	16.1	53	31.7
Izu-Bonin	5092	4	91.6	40.7
Subducting plate age (SPA) vs. Length of other SZs within 500 km of SZI (% length of SZI trench)
Event	% length other SZs	Minimum SPA (Ma)	Maximum SPA (Ma)	Mean SPA (Ma)
South Sandwich	42.7	1.6	113.6	61.2
Aleutian	95.4	16.1	53	31.7
New-Hebrides-New-Britain	107.2	20.9	98.1	62.5
Izu-Bonin	115.5	4	91.6	40.7
Tonga-Kermadec	117.9	38.1	73.2	54.4
Lesser Antilles	124.2	29.9	86.7	49
Philippine	132.1	45.3	74.8	66.2
Sunda-Java	133.6	11.5	76.7	44.8
Halmahera	215.4	98.9	132.8	117.4
